# Supplementary material for: Hypothalamic-pituitary-adrenal axis and renin-angiotensin-aldosterone system in adulthood PTSD and childhood maltreatment history
Source: Front Psychiatry. 2023 Jan 9;13:967779. doi: 10.3389/fpsyt.2022.967779 (PMC9869036; doi:10.3389/fpsyt.2022.967779)
Supplement: Supplementary file 1 [file Table_1.XLSX]

## Sheet: Supplementary Table 1
Supplementary Table 1. Spearman's correlation coefficients among all continuous variables in the total sample (i.e., combined sample of PTSD patients and healthy controls)
	1	2	3	4	5	6	7	8	9	10	11	12	13	14	15	16	17
1 Age	--
2 Education	-0.005	--
3 BMI	0.135	-0.098	--
4 PDS totala	-0.02	-0.088	0.086	--
5 PDS intrusiona	0.001	-0.119	0.145	0.774**	--
6 PDS avoidancea	-0.029	-0.133	0.065	0.841**	0.439**	--
7 PDS hyperarousala	-0.02	-0.016	0.045	0.861**	0.542**	0.629**	--
8 CTQ total	0.002	-0.107	0.082	0.124	0.049	0.218	0.084	--
9 SDISS total	0.002	-0.09	0.148	0.472**	0.278*	0.356**	0.540**	0.599**	--
10 BDI-II total	0.044	-0.218**	0.073	0.494**	0.320**	0.450**	0.469**	0.619**	0.833**	--
11 STAI-S total	0.052	-0.151*	0.041	0.206	0.223	0.143	0.128	0.468**	0.634**	0.655**	--
12 STAI-T total	0.087	-0.128	0.066	0.481**	0.331**	0.405**	0.468**	0.661**	0.814**	0.838**	0.704**	--
13 Cortisol	0.121	0.101	0.102	-0.108	-0.055	-0.132	-0.061	-0.072	-0.054	-0.013	0.025	0.058	--
14 ACTH	0.016	0.023	0.023	-0.21	-0.186	-0.157	-0.186	-0.003	-0.139	-0.074	-0.067	-0.024	0.399**	--
15 DHEA-S	-0.610**	0.103	0.017	-0.350**	-0.236	-0.266*	-0.386**	-0.031	-0.06	-0.104	-0.097	-0.124	0.029	0.141	--
16 Renin	-0.376**	-0.134	-0.190*	-0.012	-0.153	0.07	0.062	0.068	0.039	0.064	0.034	0.048	0.007	-0.002	0.136	--
17 Aldosterone	-0.188*	-0.088	-0.038	0.129	0.044	0.103	0.11	0.123	0.099	0.106	0.036	0.06	0.059	0.026	0.103	0.564**	--
Abbreviations: PTSD, posttraumatic stress disorder; BMI, body mass index; PDS, Posttraumatic Diagnostic Scale; CTQ, Childhood Trauma Questionnaire; SDISS, Sheehan Disability Scale; BDI-II, Beck Depression Inventory-II; STAI-S, State-Trait Anxiety Inventory-State; STAI-T, State-Trait Anxiety Inventory-Trait; ACTH, adrenocorticotropic hormone; DHEA-S, dehydroepiandrosterone-sulfate.
Notes: *: p < 0.05; **: p < 0.01.
aPDS symptom severity data were available only for patients.
